# Supplementary material for: Help‐seeking behaviour in newly diagnosed lung cancer patients: Assessing the role of perceived stigma
Source: Psychooncology. 2018 Jul 3;27(9):2141–7. doi: 10.1002/pon.4779 (PMC6175243; doi:10.1002/pon.4779)
Supplement: Supplementary file 1 — Table S1 Self‐reported lung cancer characteristics (n=274)*. Table S2. Participants reported awareness, use and interest of one or more support service (n=274). Table S3. Participants’ reported likelihood of seeking help from people (n=274)*. [file PON-27-2141-s001.zip]

Archive with 3 entries (3 files):
- TABLE S1_Stigma and help-seeking in lung cancer patients.docx
- TABLE S2_Stigma and help-seeking in lung cancer patients.docx
- TABLE S3_Stigma and help-seeking in lung cancer patients.docx
